# Supplementary material for: The Fitness of Pseudomonas aeruginosa Quorum Sensing Signal Cheats Is Influenced by the Diffusivity of the Environment
Source: mBio. 2017 May 2;8(3):e00353-17. doi: 10.1128/mBio.00353-17 (PMC5414003; doi:10.1128/mBio.00353-17)
Supplement: DATA SET S1 [file mbo002173272sd1.xlsx]

## Sheet: Read Me
Raw data for:	The fitness of Pseudomonas aeruginosa quorum sensing signal cheats is influenced by the diffusivity of the environment
Authors:	Anne Mund, Stephen P. Diggle and Freya Harrison
Correspondence to:	f.harrison@warwick.ac.uk; stephen.diggle@biosci.gatech.edu

## Sheet: Relative fitness lasI mutant
Mixed or pure culture	Adenosine percentage	Agar Concentration	Relative Fitness
pure culture	0	1	1.6328
pure culture	0	1	1.06154
pure culture	0	1	1.50502
pure culture	0	1	1.17739
pure culture	0.1	1	0.195835
pure culture	0.1	1	0.240743
pure culture	0.1	1	0.189833
pure culture	0.1	1	0.286367
mixed culture	0	1	0.639326
mixed culture	0	1	1.66619
mixed culture	0	1	0.994423
mixed culture	0	1	0.620773
mixed culture	0.1	1	0.580201
mixed culture	0.1	1	0.446636
mixed culture	0.1	1	4.02372
mixed culture	0.1	1	1.8456
pure culture	0	1	1.46668
pure culture	0	1	nan
pure culture	0	1	1.10686
pure culture	0	1	1.00184
pure culture	0.1	1	0.0902722
pure culture	0.1	1	0.159754
pure culture	0.1	1	0.0613806
pure culture	0.1	1	0.101669
mixed culture	0	1	0.855903
mixed culture	0	1	1.1743
mixed culture	0	1	0.735253
mixed culture	0	1	0.845415
mixed culture	0.1	1	0.551925
mixed culture	0.1	1	0.388336
mixed culture	0.1	1	0.319198
mixed culture	0.1	1	0.264713
pure culture	0	1	0.960961
pure culture	0	1	0.949153
pure culture	0	1	1.1797
pure culture	0	1	1.13016
pure culture	0.05	1	0.830339
pure culture	0.05	1	0.966667
pure culture	0.05	1	1.40619
pure culture	0.05	1	0.819694
pure culture	0.075	1	0.662474
pure culture	0.075	1	0.645774
pure culture	0.075	1	0.616617
pure culture	0.075	1	0.565657
pure culture	0.1	1	0.0299536
pure culture	0.1	1	0.0356599
pure culture	0.1	1	0.0411776
pure culture	0.1	1	0.0176601
mixed culture	0	1	2.21834
mixed culture	0	1	1.07258
mixed culture	0	1	1.4713
mixed culture	0	1	1.11912
mixed culture	0.05	1	1.53543
mixed culture	0.05	1	1.86378
mixed culture	0.05	1	1.87047
mixed culture	0.05	1	6.95701
mixed culture	0.075	1	0.923536
mixed culture	0.075	1	0.7135
mixed culture	0.075	1	0.709046
mixed culture	0.075	1	1.08403
mixed culture	0.1	1	0.788291
mixed culture	0.1	1	0.59781
mixed culture	0.1	1	0.616657
mixed culture	0.1	1	0.568282
pure culture	0.05	1	1.07812
pure culture	0.05	1	1.17178
pure culture	0.05	1	0.973913
pure culture	0.05	1	0.85119
pure culture	0.05	1	1.32309
pure culture	0.05	1	1.40854
pure culture	0.05	1	1.73387
pure culture	0.05	1	1.28799
pure culture	0.075	1	0.943114
pure culture	0.075	1	0.974359
pure culture	0.075	1	0.90847
pure culture	0.075	1	0.698514
pure culture	0.075	1	0.817664
pure culture	0.075	1	0.906532
pure culture	0.075	1	0.780516
pure culture	0.075	1	0.854331
mixed culture	0.05	1	1.48582
mixed culture	0.05	1	1.26954
mixed culture	0.05	1	0.782471
mixed culture	0.05	1	1.32107
mixed culture	0.05	1	0.907705
mixed culture	0.05	1	0.778808
mixed culture	0.05	1	1.26349
mixed culture	0.05	1	1.15584
mixed culture	0.075	1	0.795943
mixed culture	0.075	1	0.655923
mixed culture	0.075	1	1.12219
mixed culture	0.075	1	1.01678
mixed culture	0.075	1	0.780125
mixed culture	0.075	1	0.700039
mixed culture	0.075	1	2.73118
mixed culture	0.075	1	0.983895
pure culture	0	1	1.08511
pure culture	0	1	1.05861
pure culture	0	1	1.09535
pure culture	0	1	1.43972
pure culture	0.05	1	0.734192
pure culture	0.05	1	0.665832
pure culture	0.05	1	0.978413
pure culture	0.05	1	0.964939
pure culture	0.075	1	0.499975
pure culture	0.075	1	0.377832
pure culture	0.075	1	nan
pure culture	0.075	1	0.671892
pure culture	0.1	1	0.04027
pure culture	0.1	1	0.0286744
pure culture	0.1	1	0.0661378
pure culture	0.1	1	0.0289733
mixed culture	0	1	1.05131
mixed culture	0	1	1.31732
mixed culture	0	1	1.61539
mixed culture	0	1	1.09455
mixed culture	0.05	1	2.11447
mixed culture	0.05	1	2.4159
mixed culture	0.05	1	1.46106
mixed culture	0.05	1	0.86677
mixed culture	0.075	1	1.04941
mixed culture	0.075	1	1.20841
mixed culture	0.075	1	1.75064
mixed culture	0.075	1	1.4697
mixed culture	0.1	1	0.327708
mixed culture	0.1	1	0.664297
mixed culture	0.1	1	0.308699
mixed culture	0.1	1	0.565948
pure culture	0	0	0.900517
pure culture	0	0	1.54374
pure culture	0	0	0.459985
pure culture	0	0	0.787006
pure culture	0.05	0	0.263815
pure culture	0.05	0	1.25316
pure culture	0.05	0	0.399385
pure culture	0.05	0	0.514382
pure culture	0.075	0	0.435387
pure culture	0.075	0	0.241344
pure culture	0.075	0	0.540066
pure culture	0.075	0	0.312968
pure culture	0.1	0	0.0616305
pure culture	0.1	0	0.0754974
pure culture	0.1	0	0.0215995
pure culture	0.1	0	0.0045814
mixed culture	0	0	0.512662
mixed culture	0	0	2.40284
mixed culture	0	0	1.88741
mixed culture	0	0	1.44229
mixed culture	0.05	0	1.48067
mixed culture	0.05	0	1.30306
mixed culture	0.05	0	1.14054
mixed culture	0.05	0	0.745699
mixed culture	0.075	0	2.29753
mixed culture	0.075	0	0.611609
mixed culture	0.075	0	15.7698
mixed culture	0.075	0	1.88539
mixed culture	0.1	0	0.413937
mixed culture	0.1	0	1.33618
mixed culture	0.1	0	1.28065
mixed culture	0.1	0	0.501536
pure culture	0	0	1.30602
pure culture	0	0	0.608696
pure culture	0	0	0.737319
pure culture	0	0	0.817895
pure culture	0.05	0	1.18089
pure culture	0.05	0	0.475559
pure culture	0.05	0	0.839212
pure culture	0.05	0	0.807339
pure culture	0.075	0	0.589217
pure culture	0.075	0	0.65967
pure culture	0.075	0	0.5747
pure culture	0.075	0	0.452055
pure culture	0.1	0	0.0202683
pure culture	0.1	0	0.0105168
pure culture	0.1	0	0.088103
pure culture	0.1	0	0.0641742
mixed culture	0	0	2.43975
mixed culture	0	0	1.69137
mixed culture	0	0	0.501658
mixed culture	0	0	3.54337
mixed culture	0.05	0	2.07184
mixed culture	0.05	0	9.37004
mixed culture	0.05	0	2.23473
mixed culture	0.05	0	1.80223
mixed culture	0.075	0	3.68716
mixed culture	0.075	0	1.44927
mixed culture	0.075	0	3.26947
mixed culture	0.075	0	1.42447
mixed culture	0.1	0	0.816318
mixed culture	0.1	0	0.516355
mixed culture	0.1	0	1.9963
mixed culture	0.1	0	0.336196
pure culture	0	0	0.805825
pure culture	0	0	1.07
pure culture	0	0	0.862434
pure culture	0	0	0.688073
pure culture	0.05	0	0.539683
pure culture	0.05	0	0.875
pure culture	0.05	0	0.633987
pure culture	0.05	0	0.57672
pure culture	0.075	0	0.721854
pure culture	0.075	0	0.52459
pure culture	0.075	0	0.356021
pure culture	0.075	0	1.07143
pure culture	0.1	0	0.168317
pure culture	0.1	0	0.232955
pure culture	0.1	0	0.189427
pure culture	0.1	0	0.0893855
mixed culture	0	0	1.67088
mixed culture	0	0	1.15471
mixed culture	0	0	0.738589
mixed culture	0	0	1.26031
mixed culture	0.05	0	nan
mixed culture	0.05	0	2.89684
mixed culture	0.05	0	8.57712
mixed culture	0.05	0	2.58017
mixed culture	0.075	0	2.24571
mixed culture	0.075	0	2.35198
mixed culture	0.075	0	1.58086
mixed culture	0.075	0	4.13781
mixed culture	0.1	0	1.5257
mixed culture	0.1	0	1.15984
mixed culture	0.1	0	1.66697
mixed culture	0.1	0	4.41505
pure culture	0	0	2.60188
pure culture	0	0	1.6778
pure culture	0	0	2.16642
pure culture	0	0	1.67622
pure culture	0.05	0	0.679636
pure culture	0.05	0	0.510848
pure culture	0.05	0	0.449887
pure culture	0.05	0	0.83918
pure culture	0.075	0	0.630045
pure culture	0.075	0	0.655452
pure culture	0.075	0	0.612759
pure culture	0.075	0	0.578926
pure culture	0.1	0	0.0586069
pure culture	0.1	0	0.0534518
pure culture	0.1	0	0.0424221
pure culture	0.1	0	0.0579545
mixed culture	0	0	0.400404
mixed culture	0	0	0.524598
mixed culture	0	0	0.433832
mixed culture	0	0	0.50146
mixed culture	0.05	0	4.67885
mixed culture	0.05	0	nan
mixed culture	0.05	0	3.73445
mixed culture	0.05	0	2.307
mixed culture	0.075	0	4.28661
mixed culture	0.075	0	0.692707
mixed culture	0.075	0	1.34381
mixed culture	0.075	0	3.93486
mixed culture	0.1	0	0.514814
mixed culture	0.1	0	0.508287
mixed culture	0.1	0	0.315995
mixed culture	0.1	0	0.161048

## Sheet: Relative fitness lasR mutant
Mixed or pure culture	Adenosine percentage	Relative Fitness
pure culture	0	1.74825
pure culture	0	1.5949
pure culture	0	1.77273
pure culture	0	1.46944
pure culture	0.05	0.611888
pure culture	0.05	0.596591
pure culture	0.05	0.507305
pure culture	0.05	0.568182
pure culture	0.075	1.68182
pure culture	0.075	0.811688
pure culture	0.075	1.56699
pure culture	0.075	1.65619
pure culture	0.1	0.298827
pure culture	0.1	0.103544
pure culture	0.1	0.255045
pure culture	0.1	0.0826423
mixed culture	0	0.828993
mixed culture	0	0.44747
mixed culture	0	0.621087
mixed culture	0	0.363972
mixed culture	0.05	0.354072
mixed culture	0.05	0.3991
mixed culture	0.05	0.256429
mixed culture	0.05	0.654638
mixed culture	0.075	0.377254
mixed culture	0.075	0.448319
mixed culture	0.075	0.61374
mixed culture	0.075	0.493179
mixed culture	0.1	0.130432
mixed culture	0.1	0.133847
mixed culture	0.1	0.182616
mixed culture	0.1	0.0570195

## Sheet: Relative fitness with C12
Mutant type	Adenosine percentage	With/without 3-oxo-Cwith C122-HSL	Relative Fitness
lasR	0	without C12	0.559618
lasR	0	without C12	0.53703
lasR	0	without C12	0.556628
lasR	0	without C12	0.907162
lasR	0.05	without C12	0.175385
lasR	0.05	without C12	0.260535
lasR	0.05	without C12	0.208791
lasR	0.05	without C12	0.345262
lasR	0.075	without C12	0.460926
lasR	0.075	without C12	0.634234
lasR	0.075	without C12	0.433148
lasR	0.075	without C12	0.52738
lasR	0.1	without C12	0.014193
lasR	0.1	without C12	0.021209
lasR	0.1	without C12	0.07608
lasR	0.1	without C12	0.004378
lasR	0	with C12	0.603273
lasR	0	with C12	0.51997
lasR	0	with C12	0.671686
lasR	0	with C12	0.667061
lasR	0.05	with C12	0.381146
lasR	0.05	with C12	0.302387
lasR	0.05	with C12	0.345019
lasR	0.05	with C12	0.602015
lasR	0.075	with C12	0.524884
lasR	0.075	with C12	0.745462
lasR	0.075	with C12	0.340541
lasR	0.075	with C12	0.507816
lasR	0.1	with C12	0.034665
lasR	0.1	with C12	0.083719
lasR	0.1	with C12	0.023558
lasR	0.1	with C12	0.019573
lasI	0	without C12	0.481567
lasI	0	without C12	0.450641
lasI	0	without C12	0.597659
lasI	0	without C12	0.802866
lasI	0.05	without C12	0.206381
lasI	0.05	without C12	0.287365
lasI	0.05	without C12	0.187409
lasI	0.05	without C12	0.339614
lasI	0.075	without C12	0.625323
lasI	0.075	without C12	0.744974
lasI	0.075	without C12	0.963208
lasI	0.075	without C12	0.754589
lasI	0.1	without C12	0.014359
lasI	0.1	without C12	0.020463
lasI	0.1	without C12	0.102886
lasI	0.1	without C12	0.006315
lasI	0	with C12	1.27423
lasI	0	with C12	1.26923
lasI	0	with C12	0.910165
lasI	0	with C12	1.26923
lasI	0.05	with C12	1.36601
lasI	0.05	with C12	1.05364
lasI	0.05	with C12	1.02186
lasI	0.05	with C12	1.10582
lasI	0.075	with C12	1.24751
lasI	0.075	with C12	1.23134
lasI	0.075	with C12	0.916667
lasI	0.075	with C12	1.27507
lasI	0.1	with C12	0.720798
lasI	0.1	with C12	1.15102
lasI	0.1	with C12	2.00364
lasI	0.1	with C12	1.42452
lasR	0	without C12	1.02068
lasR	0	without C12	0.331909
lasR	0	without C12	0.866568
lasR	0	without C12	1.01876
lasR	0.05	without C12	0.665253
lasR	0.05	without C12	0.275035
lasR	0.05	without C12	0.668549
lasR	0.05	without C12	0.613204
lasR	0.075	without C12	0.740582
lasR	0.075	without C12	0.797946
lasR	0.075	without C12	0.564175
lasR	0.075	without C12	1.08187
lasR	0.1	without C12	0.022513
lasR	0.1	without C12	0.095878
lasR	0.1	without C12	0.127331
lasR	0.1	without C12	0.016582
lasR	0	with C12	1.62719
lasR	0	with C12	0.807692
lasR	0	with C12	1.22475
lasR	0	with C12	1.78366
lasR	0.05	with C12	0.944822
lasR	0.05	with C12	1.09203
lasR	0.05	with C12	2.37738
lasR	0.05	with C12	1.21091
lasR	0.075	with C12	0.947368
lasR	0.075	with C12	0.65311
lasR	0.075	with C12	0.734675
lasR	0.075	with C12	0.882675
lasR	0.1	with C12	0.116007
lasR	0.1	with C12	0.209539
lasR	0.1	with C12	0.412391
lasR	0.1	with C12	0.053523
lasI	0	without C12	1.93364
lasI	0	without C12	0.311647
lasI	0	without C12	1.45154
lasI	0	without C12	1.06184
lasI	0.05	without C12	0.420221
lasI	0.05	without C12	0.954545
lasI	0.05	without C12	1.07033
lasI	0.05	without C12	1.6
lasI	0.075	without C12	0.906091
lasI	0.075	without C12	0.791057
lasI	0.075	without C12	0.558298
lasI	0.075	without C12	0.833333
lasI	0.1	without C12	0.010864
lasI	0.1	without C12	0.079737
lasI	0.1	without C12	0.077541
lasI	0.1	without C12	0.018368
lasI	0	with C12	1.94444
lasI	0	with C12	1.1891
lasI	0	with C12	1.41892
lasI	0	with C12	3.104
lasI	0.05	with C12	2.0376
lasI	0.05	with C12	0.971058
lasI	0.05	with C12	3.02422
lasI	0.05	with C12	1.32966
lasI	0.075	with C12	1.31482
lasI	0.075	with C12	0.978409
lasI	0.075	with C12	1.25588
lasI	0.075	with C12	1.50694
lasI	0.1	with C12	3.21065
lasI	0.1	with C12	2.54789
lasI	0.1	with C12	22.6983
lasI	0.1	with C12	1.82311

## Sheet: Frequency dependence experiment
Mutant start frequency	Adenosine	Replicate	Relative Fitness
0.01	0.05	1	1.18
0.01	0.05	2	1.27
0.01	0.05	3	1.57
0.01	0.05	4	0.96
0.01	0.05	5	1.37
0.1	0.05	1	1.32
0.1	0.05	2	1.05
0.1	0.05	3	1.25
0.1	0.05	4	1.54
0.1	0.05	5	1.82
0.4	0.05	1	2.63
0.4	0.05	2	1.47
0.4	0.05	3	1.82
0.4	0.05	4	2
0.4	0.05	5	1.45
0.7	0.05	1	0.03
0.7	0.05	2	0.97
0.7	0.05	3	0.6
0.7	0.05	4	2.12
0.7	0.05	5	1.03
1	0.05	1	0.97
1	0.05	2	0.81
1	0.05	3	0.66
1	0.05	4	0.55
1	0.05	5	0.48
0.01	0.075	1	1.89
0.01	0.075	2	1.32
0.01	0.075	3	1.88
0.01	0.075	4	1.21
0.01	0.075	5	3.31
0.1	0.075	1	0.93
0.1	0.075	2	1.71
0.1	0.075	3	1.36
0.1	0.075	4	1.88
0.1	0.075	5	1.26
0.4	0.075	1	1.54
0.4	0.075	2	1.22
0.4	0.075	3	2.3
0.4	0.075	4	1.77
0.4	0.075	5	1.82
0.7	0.075	1	0.04
0.7	0.075	2	0.4
0.7	0.075	3	0.95
0.7	0.075	4	1.26
0.7	0.075	5	0.71
1	0.075	1	0.91
1	0.075	2	0.36
1	0.075	3	0.93
1	0.075	4	1.32
1	0.075	5	1.09
